# Supplementary material for: Enhanced Arbovirus Surveillance with High-Throughput Metatranscriptomic Processing of Field-Collected Mosquitoes
Source: Viruses. 2022 Dec 11;14(12):2759. doi: 10.3390/v14122759 (PMC9782886; doi:10.3390/v14122759)
Supplement: Supplementary file 1 [file viruses-14-02759-s001.zip]

Archive with 1 entries (1 files):
- viruses-1964990-supplementary.pdf
